# Supplementary material for: Circulating vitamin C concentration and risk of cancers: a Mendelian randomization study
Source: BMC Med. 2021 Jul 30;19:171. doi: 10.1186/s12916-021-02041-1 (PMC8323227; doi:10.1186/s12916-021-02041-1)
Supplement: Supplementary file 2 — Additional file 2: Supplemental Table 2a. Selection of cancer-related genetic variants used for the reverse MR analyses. Supplemental Table 2b. Selected instrumental variables or their proxies for the reverse MR analyses. [file 12916_2021_2041_MOESM2_ESM.xlsx]

## Sheet: Table 2a
Supplemental Table 2a: Selection of cancer-related genetic variants used for the reverse MR analyses
	Exposure
SNP	Diseases/Traits	Effect allele	Other allele	EAF	Beta	SE	p-value	Summary statistics available (including proxy)	P<5*10-8	Included
rs11780471	Lung cancer	A	G	0.0596189	-0.141138	0.0250214	1.69e-08	YES	YES	YES
rs55781567	Lung cancer	G	C	0.366674	0.260379	0.0120685	3.08e-103	YES	YES	YES
rs56113850	Lung cancer	T	C	0.440422	-0.122792	0.0137786	5.02e-19	YES	YES	YES
rs66759488	Lung cancer	A	G	0.361826	0.0679103	0.0122325	2.83e-08	YES	YES	YES
rs6920364	Lung cancer	C	G	0.456227	0.0677095	0.0119058	1.29e-08	YES	YES	YES
rs71658797	Lung cancer	A	T	0.103378	0.127764	0.0192572	3.25e-11	YES	YES	YES
rs11571833	Lung cancer	T	A	0.0109041	0.472187	0.0583898	6.12e-16	NO	YES	NO
rs17599629	Prostate cancer	A	G	0.7819	-0.0654	0.0096	9.87e-12	YES	YES	YES
rs1218582	Prostate cancer	A	G	0.5533	-0.0457	0.008	9.58e-09	YES	YES	YES
rs4245739	Prostate cancer	A	C	0.7379	0.0924	0.0091	3.17e-24	YES	YES	YES
rs56391074	Prostate cancer	A	AT	0.6298	-0.0466	0.0082	1.66e-08	YES	YES	YES
rs3850699	Prostate cancer	A	G	0.6995	0.0704	0.0087	6.02e-16	YES	YES	YES
rs7094871	Prostate cancer	C	G	0.4597	-0.0435	0.008	4.84e-08	YES	YES	YES
rs4962416	Prostate cancer	T	C	0.7332	-0.0593	0.0089	2.39e-11	YES	YES	YES
rs76934034	Prostate cancer	T	C	0.9174	0.1151	0.0151	2.05e-14	YES	YES	YES
rs10993994	Prostate cancer	T	C	0.383	0.2075	0.008	2.29e-147	YES	YES	YES
rs141536087	Prostate cancer	G	GCGCA	0.85	-0.0805	0.0113	8.99e-13	YES	YES	YES
rs1935581	Prostate cancer	T	C	0.3728	-0.0477	0.0082	6.55e-09	YES	YES	YES
rs11568818	Prostate cancer	T	C	0.55	0.0742	0.0082	1.67e-19	YES	YES	YES
rs1800057	Prostate cancer	C	G	0.9766	-0.15	0.026	8.15e-09	YES	YES	YES
rs11214775	Prostate cancer	A	G	0.2915	-0.071	0.009	3.93e-15	YES	YES	YES
rs138466039	Prostate cancer	T	C	0.0089	0.2806	0.0418	2.01e-11	YES	YES	YES
rs878987	Prostate cancer	A	G	0.8541	-0.0639	0.0117	4.77e-08	YES	YES	YES
rs1881502	Prostate cancer	T	C	0.1903	0.0581	0.0101	7.42e-09	YES	YES	YES
rs7127900	Prostate cancer	A	G	0.1985	0.1704	0.0098	4.94e-68	YES	YES	YES
rs2277283	Prostate cancer	T	C	0.6868	-0.0558	0.0089	3.03e-10	YES	YES	YES
rs12785905	Prostate cancer	C	G	0.0466	0.1157	0.02	7.82e-09	YES	YES	YES
rs7931342	Prostate cancer	T	G	0.4959	-0.1565	0.0079	9.74e-87	YES	YES	YES
rs61890184	Prostate cancer	A	G	0.1237	0.0706	0.0122	6.56e-09	YES	YES	YES
rs11290954	Prostate cancer	A	AC	0.3239	-0.0609	0.0085	7.38e-13	YES	YES	YES
rs1270884	Prostate cancer	A	G	0.4825	0.0697	0.0079	1.22e-18	YES	YES	YES
rs2066827	Prostate cancer	T	G	0.7551	0.0564	0.0094	2.31e-09	YES	YES	YES
rs7295014	Prostate cancer	A	G	0.6578	-0.0516	0.0084	9.5e-10	YES	YES	YES
rs10845938	Prostate cancer	A	G	0.4459	-0.0572	0.008	9.8e-13	YES	YES	YES
rs80130819	Prostate cancer	A	C	0.9084	0.0957	0.0142	1.89e-11	YES	YES	YES
rs10875943	Prostate cancer	T	C	0.7128	-0.0688	0.0087	2.35e-15	YES	YES	YES
rs902774	Prostate cancer	A	G	0.1526	0.1258	0.0108	1.7e-31	YES	YES	YES
rs7968403	Prostate cancer	T	C	0.6425	0.0589	0.0085	3.38e-12	YES	YES	YES
rs5799921	Prostate cancer	G	GA	0.3032	-0.0608	0.0089	7.05e-12	YES	YES	YES
rs1004030	Prostate cancer	T	C	0.5844	0.0462	0.0082	1.55e-08	YES	YES	YES
rs11629412	Prostate cancer	C	G	0.5821	0.0573	0.0082	2.34e-12	YES	YES	YES
rs8008270	Prostate cancer	T	C	0.1861	-0.0832	0.0103	6.37e-16	YES	YES	YES
rs7141529	Prostate cancer	T	C	0.501	-0.0505	0.0079	1.62e-10	YES	YES	YES
rs8014671	Prostate cancer	A	G	0.4198	-0.0466	0.0083	1.67e-08	YES	YES	YES
rs4924487	Prostate cancer	C	G	0.8359	0.0622	0.0109	1.32e-08	YES	YES	YES
rs33984059	Prostate cancer	A	G	0.9775	0.1761	0.0308	1.1e-08	YES	YES	YES
rs112293876	Prostate cancer	CA	C	0.7115	-0.0573	0.0091	3.52e-10	YES	YES	YES
rs11863709	Prostate cancer	T	C	0.0403	-0.1481	0.022	1.78e-11	YES	YES	YES
rs142444269	Prostate cancer	T	C	0.2181	-0.0666	0.0106	3.19e-10	YES	YES	YES
rs11649743	Prostate cancer	A	G	0.1945	-0.1216	0.0102	8.96e-33	YES	YES	YES
rs4430796	Prostate cancer	A	G	0.5253	0.1973	0.0081	1.26e-132	YES	YES	YES
rs11650494	Prostate cancer	A	G	0.0779	0.0992	0.0145	9.12e-12	YES	YES	YES
rs2680708	Prostate cancer	A	G	0.3939	-0.0462	0.0082	1.58e-08	YES	YES	YES
rs684232	Prostate cancer	T	C	0.6466	-0.0832	0.0082	4.34e-24	YES	YES	YES
rs1859962	Prostate cancer	T	G	0.5187	-0.1606	0.0079	1.13e-91	YES	YES	YES
rs28441558	Prostate cancer	T	C	0.9452	-0.1507	0.0182	1.02e-16	YES	YES	YES
rs8093601	Prostate cancer	C	G	0.4421	0.0451	0.0081	2.31e-08	YES	YES	YES
rs28607662	Prostate cancer	T	C	0.9033	-0.0746	0.0134	2.85e-08	YES	YES	YES
rs12956892	Prostate cancer	T	G	0.3021	0.0498	0.0086	7.68e-09	YES	YES	YES
rs10460109	Prostate cancer	T	C	0.4143	0.0441	0.008	3.48e-08	YES	YES	YES
rs7241993	Prostate cancer	T	C	0.3051	-0.0761	0.0087	2.29e-18	YES	YES	YES
rs11666569	Prostate cancer	T	C	0.2867	-0.0516	0.009	8.17e-09	YES	YES	YES
rs118005503	Prostate cancer	C	G	0.0889	-0.0902	0.0156	7.31e-09	YES	YES	YES
rs8102476	Prostate cancer	T	C	0.4607	-0.0902	0.008	8.83e-30	YES	YES	YES
rs11672691	Prostate cancer	A	G	0.2632	-0.0916	0.0092	1.67e-23	YES	YES	YES
rs61088131	Prostate cancer	T	C	0.8229	0.0624	0.0108	8.83e-09	YES	YES	YES
rs2735839	Prostate cancer	A	G	0.1473	-0.1666	0.0115	3.34e-47	YES	YES	YES
rs9287719	Prostate cancer	T	C	0.5336	-0.0663	0.0079	6e-17	YES	YES	YES
rs11691517	Prostate cancer	T	G	0.7411	0.0635	0.0091	3.51e-12	YES	YES	YES
rs12621278	Prostate cancer	A	G	0.9414	0.2423	0.0178	2.22e-42	YES	YES	YES
rs34925593	Prostate cancer	T	C	0.5183	-0.0466	0.0084	2.82e-08	YES	YES	YES
rs59308963	Prostate cancer	T	TATTCTGTC	0.7291	0.0505	0.009	2.41e-08	YES	YES	YES
rs9306895	Prostate cancer	T	C	0.6366	-0.0773	0.0082	3.07e-21	YES	YES	YES
rs2292884	Prostate cancer	A	G	0.7587	-0.0606	0.0092	3.69e-11	YES	YES	YES
rs3771570	Prostate cancer	T	C	0.1495	0.0841	0.0109	1.19e-14	YES	YES	YES
rs1465618	Prostate cancer	T	C	0.2141	0.0829	0.0095	2.08e-18	YES	YES	YES
rs721048	Prostate cancer	A	G	0.1822	0.0971	0.0101	5e-22	YES	YES	YES
rs74702681	Prostate cancer	T	C	0.0222	0.1586	0.0264	1.96e-09	YES	YES	YES
rs10187424	Prostate cancer	T	C	0.5738	0.0744	0.008	1.27e-20	YES	YES	YES
rs62106670	Prostate cancer	T	C	0.3791	0.0524	0.009	7.11e-09	YES	YES	YES
rs11480453	Prostate cancer	CA	C	0.3984	-0.0463	0.0084	3.19e-08	YES	YES	YES
rs12480328	Prostate cancer	T	C	0.9277	0.1071	0.0156	6.67e-12	YES	YES	YES
rs6091758	Prostate cancer	A	G	0.5349	-0.0719	0.0083	6.42e-18	YES	YES	YES
rs2427345	Prostate cancer	T	C	0.3795	-0.0452	0.0082	3.29e-08	YES	YES	YES
rs6062509	Prostate cancer	T	G	0.6983	0.0775	0.0089	3.1e-18	YES	YES	YES
rs1041449	Prostate cancer	A	G	0.567	-0.0509	0.0081	2.94e-10	YES	YES	YES
rs9625483	Prostate cancer	A	G	0.0288	0.1338	0.024	2.43e-08	YES	YES	YES
rs58133635	Prostate cancer	T	C	0.1972	0.0681	0.0099	4.82e-12	YES	YES	YES
rs5759167	Prostate cancer	T	G	0.4979	-0.1423	0.008	5.55e-71	YES	YES	YES
rs1283104	Prostate cancer	C	G	0.6212	-0.047	0.0082	8.81e-09	YES	YES	YES
rs7611694	Prostate cancer	A	C	0.579	0.0831	0.008	4.52e-25	YES	YES	YES
rs10934853	Prostate cancer	A	C	0.277	0.0989	0.0087	1.06e-29	YES	YES	YES
rs182314334	Prostate cancer	T	C	0.8953	0.0887	0.0134	4.06e-11	YES	YES	YES
rs142436749	Prostate cancer	A	G	0.9879	-0.2212	0.0378	4.7e-09	YES	YES	YES
rs10936632	Prostate cancer	A	C	0.5074	0.0972	0.008	3.36e-34	YES	YES	YES
rs2660753	Prostate cancer	T	C	0.1028	0.1198	0.0128	6.3e-21	YES	YES	YES
rs7679673	Prostate cancer	A	C	0.4078	-0.1201	0.0081	1.16e-49	YES	YES	YES
rs10009409	Prostate cancer	T	C	0.3108	0.0555	0.0089	4.29e-10	YES	YES	YES
rs1894292	Prostate cancer	A	G	0.4848	-0.062	0.0079	5.21e-15	YES	YES	YES
rs12500426	Prostate cancer	A	C	0.4632	0.0685	0.0079	5.11e-18	YES	YES	YES
rs17021918	Prostate cancer	T	C	0.3493	-0.0852	0.0083	1.37e-24	YES	YES	YES
rs2242652	Prostate cancer	A	G	0.2054	-0.1598	0.0105	3.46e-52	YES	YES	YES
rs10793821	Prostate cancer	T	C	0.5795	0.0527	0.008	5.43e-11	YES	YES	YES
rs4976790	Prostate cancer	T	G	0.1131	0.0737	0.0127	6.73e-09	YES	YES	YES
rs12653946	Prostate cancer	T	C	0.4246	0.0786	0.0082	9.58e-22	YES	YES	YES
rs2121875	Prostate cancer	A	C	0.67	-0.0481	0.0085	1.43e-08	YES	YES	YES
rs2273669	Prostate cancer	A	G	0.8538	-0.0694	0.011	3.25e-10	YES	YES	YES
rs4713266	Prostate cancer	T	C	0.4831	-0.0514	0.0079	9.52e-11	YES	YES	YES
rs339331	Prostate cancer	T	C	0.6951	0.0837	0.0087	5.35e-22	YES	YES	YES
rs1933488	Prostate cancer	A	G	0.5788	0.076	0.0081	3.98e-21	YES	YES	YES
rs9364554	Prostate cancer	T	C	0.2826	0.1037	0.0087	4.58e-33	YES	YES	YES
rs7767188	Prostate cancer	A	G	0.2102	0.0544	0.0097	2.02e-08	YES	YES	YES
rs12665339	Prostate cancer	A	G	0.8326	-0.0615	0.0106	5.56e-09	YES	YES	YES
rs3096702	Prostate cancer	A	G	0.3771	0.0559	0.0082	9.55e-12	YES	YES	YES
rs3129859	Prostate cancer	C	G	0.3302	-0.0602	0.0085	1.3e-12	YES	YES	YES
rs9296068	Prostate cancer	T	G	0.6513	0.0477	0.0084	1.34e-08	YES	YES	YES
rs9469899	Prostate cancer	A	G	0.357	0.0484	0.0083	5.27e-09	YES	YES	YES
rs1983891	Prostate cancer	T	C	0.2773	0.0816	0.0088	1.13e-20	YES	YES	YES
rs4711748	Prostate cancer	T	C	0.2254	0.0521	0.0094	3.36e-08	YES	YES	YES
rs9443189	Prostate cancer	A	G	0.8571	0.0635	0.0116	4.68e-08	YES	YES	YES
rs12155172	Prostate cancer	A	G	0.22	0.0925	0.0094	9.12e-23	YES	YES	YES
rs10486567	Prostate cancer	A	G	0.2373	-0.1335	0.0094	2.04e-45	YES	YES	YES
rs17621345	Prostate cancer	A	C	0.7413	0.0715	0.0095	6.72e-14	YES	YES	YES
rs56232506	Prostate cancer	A	G	0.4507	0.054	0.008	1.28e-11	YES	YES	YES
rs6465657	Prostate cancer	T	C	0.5365	-0.1005	0.0079	6.97e-37	YES	YES	YES
rs12543663	Prostate cancer	A	C	0.7053	-0.1114	0.0086	2.57e-38	YES	YES	YES
rs10086908	Prostate cancer	T	C	0.6964	0.1255	0.0087	1.81e-47	YES	YES	YES
rs16901979	Prostate cancer	A	C	0.0319	0.445	0.0204	1.42e-105	YES	YES	YES
rs620861	Prostate cancer	A	G	0.3691	-0.1386	0.0083	4.94e-63	YES	YES	YES
rs6983267	Prostate cancer	T	G	0.4892	-0.2004	0.0079	2.81e-141	YES	YES	YES
rs1447295	Prostate cancer	A	C	0.1073	0.345	0.0121	1.17e-179	YES	YES	YES
rs2928679	Prostate cancer	A	G	0.4375	0.0534	0.008	1.86e-11	YES	YES	YES
rs1512268	Prostate cancer	T	C	0.4296	0.1277	0.008	6.33e-58	YES	YES	YES
rs11135910	Prostate cancer	T	C	0.1529	0.0782	0.011	9.19e-13	YES	YES	YES
rs1182	Prostate cancer	A	C	0.2198	0.0581	0.0095	1.1e-09	YES	YES	YES
rs1048169	Prostate cancer	T	C	0.621	-0.0609	0.0081	6.53e-14	YES	YES	YES
rs17694493	Prostate cancer	C	G	0.8643	-0.0726	0.0114	2.26e-10	YES	YES	YES
rs6625711	Prostate cancer	A	T	0.1763	0.0083	0.0082	0.3083	NO	NO	NO
chr1:153899900	Prostate cancer	CT	C	0.6637	-0.0655	0.0087	4.48e-14	NO	YES	NO
rs6763931	Prostate cancer	A	G	0.4423	0.0428	0.008	7.42e-08	NO	NO	NO
chr5:169172133	Prostate cancer	A	G	0.9913	0.2705	0.048	1.7e-08	NO	YES	NO
chr7:1944537	Prostate cancer	C	G	0.2408	0.0585	0.0107	4.94e-08	NO	YES	NO
chr7:20414110	Prostate cancer	T	TA	0.558	0.0497	0.0086	7.81e-09	NO	YES	NO
chr8:128104117	Prostate cancer	A	G	0.9931	-1.068	0.0396	3.7e-160	NO	YES	NO
chr9:34049779	Prostate cancer	A	T	0.704	-0.0501	0.0088	1.34e-08	NO	YES	NO
chr11:47421962	Prostate cancer	CGG	C	0.4679	0.0468	0.0085	3.37e-08	NO	YES	NO
chr16:82178893	Prostate cancer	TA	TAA	0.5648	-0.0487	0.0085	9.07e-09	NO	YES	NO
chr17:46805705	Prostate cancer	T	C	0.0022	1.3475	0.0806	9.17e-63	NO	YES	NO
chr18:60961193	Prostate cancer	CT	C	0.4172	0.052	0.0091	1.21e-08	NO	YES	NO
chr23:9814135	Prostate cancer	A	G	0.7833	0.0486	0.0069	1.65e-12	NO	YES	NO
chr23:11482634	Prostate cancer	T	C	0.133	-0.0671	0.0091	2.05e-13	NO	YES	NO
chr23:51241672	Prostate cancer	T	C	0.636	-0.1043	0.0057	9.67e-74	NO	YES	NO
chr23:52896949	Prostate cancer	T	C	0.8193	-0.0581	0.0072	7.47e-16	NO	YES	NO
chr23:67021550	Prostate cancer	T	C	0.8008	0.0429	0.0071	1.43e-09	NO	YES	NO
rs616488	Breast cancer	G	A	0.335	-0.0595861	0.00637954	9.61556e-21	YES	YES	YES
rs11552449	Breast cancer	T	C	0.1664	0.0541248	0.00796798	1.09986e-11	YES	YES	YES
rs7529522	Breast cancer	C	T	0.2363	0.0457885	0.00723326	2.44721e-10	YES	YES	YES
rs11249433	Breast cancer	G	A	0.3946	0.0998464	0.00623911	1.21143e-57	YES	YES	YES
rs12405132	Breast cancer	T	C	0.366	-0.0375902	0.00633288	2.9257e-09	YES	YES	YES
rs12048493	Breast cancer	C	A	0.3727	0.049234	0.00641341	1.63198e-14	YES	YES	YES
rs4971059	Breast cancer	A	G	0.3663	0.043651	0.00623106	2.46311e-12	YES	YES	YES
rs2992756	Breast cancer	C	T	0.5094	-0.0516679	0.00610727	2.67227e-17	YES	YES	YES
rs35383942	Breast cancer	T	C	0.0618	0.104622	0.0132417	2.76807e-15	YES	YES	YES
rs11117758	Breast cancer	A	G	0.2089	-0.0433679	0.0073844	4.28191e-09	YES	YES	YES
rs72755295	Breast cancer	G	A	0.0272	0.122011	0.0172196	1.38463e-12	YES	YES	YES
rs4233486	Breast cancer	T	C	0.6551	0.0362578	0.00659287	3.80788e-08	YES	YES	YES
rs79724016	Breast cancer	G	T	0.0332	-0.103003	0.0171968	2.10286e-09	YES	YES	YES
rs1707302	Breast cancer	G	A	0.664	0.037111	0.00636403	5.49736e-09	YES	YES	YES
rs7904519	Breast cancer	G	A	0.4691	0.0445788	0.00597974	8.98904e-14	YES	YES	YES
rs11199914	Breast cancer	T	C	0.3215	-0.0456443	0.00643424	1.30329e-12	YES	YES	YES
rs2981578	Breast cancer	T	C	0.529	-0.210284	0.00601296	1e-200	YES	YES	YES
rs35054928	Breast cancer	G	GC	0.5879	-0.246902	0.00610946	1e-200	YES	YES	YES
rs45631563	Breast cancer	T	A	0.044	-0.207342	0.0150703	4.53902e-43	YES	YES	YES
rs7072776	Breast cancer	G	A	0.7215	-0.062764	0.00661974	2.51027e-21	YES	YES	YES
rs11814448	Breast cancer	C	A	0.0192	0.172521	0.0206231	5.98958e-17	YES	YES	YES
rs10995201	Breast cancer	G	A	0.1542	-0.125077	0.00845449	1.59676e-49	YES	YES	YES
rs704010	Breast cancer	C	T	0.6175	-0.0777543	0.00612587	6.48433e-37	YES	YES	YES
rs67958007	Breast cancer	T	TG	0.1197	0.0607601	0.00926005	5.32573e-11	YES	YES	YES
rs11820646	Breast cancer	C	T	0.5938	0.0463232	0.00610623	3.29358e-14	YES	YES	YES
rs3817198	Breast cancer	C	T	0.3206	0.0563066	0.00641233	1.62045e-18	YES	YES	YES
rs10838267	Breast cancer	A	G	0.531	0.0330227	0.00603749	4.51019e-08	YES	YES	YES
rs3903072	Breast cancer	T	G	0.4719	-0.0440978	0.00598775	1.77591e-13	YES	YES	YES
rs75915166	Breast cancer	A	C	0.0553	0.265766	0.0121571	6.1297e-106	YES	YES	YES
rs6597981	Breast cancer	G	A	0.5211	0.0451935	0.00599275	4.65113e-14	YES	YES	YES
rs11065822	Breast cancer	T	G	0.3763	-0.0369321	0.00634569	5.88401e-09	YES	YES	YES
rs1061657	Breast cancer	C	T	0.2574	0.0437015	0.00690849	2.5197e-10	YES	YES	YES
rs1292011	Breast cancer	G	A	0.4184	-0.0833766	0.00609397	1.30404e-42	YES	YES	YES
rs12422552	Breast cancer	C	G	0.2532	0.0583695	0.00678886	8.12377e-18	YES	YES	YES
rs7297051	Breast cancer	T	C	0.2275	-0.12341	0.00711743	2.38404e-67	YES	YES	YES
rs1027113	Breast cancer	A	G	0.9152	0.0747708	0.0109239	7.66512e-12	YES	YES	YES
rs17356907	Breast cancer	G	A	0.3031	-0.0881193	0.00658679	8.11071e-41	YES	YES	YES
rs6562760	Breast cancer	G	A	0.7673	0.0442328	0.00709556	4.5505e-10	YES	YES	YES
rs10623258	Breast cancer	CTT	C	0.4474	0.0356941	0.00611437	5.29138e-09	YES	YES	YES
rs2236007	Breast cancer	A	G	0.2073	-0.0718353	0.00739373	2.58446e-22	YES	YES	YES
rs2588809	Breast cancer	C	T	0.8415	-0.0623486	0.0080968	1.35648e-14	YES	YES	YES
rs999737	Breast cancer	T	C	0.2354	-0.0956502	0.00717814	1.65178e-40	YES	YES	YES
rs941764	Breast cancer	G	A	0.344	0.0492318	0.00627044	4.11401e-15	YES	YES	YES
rs11627032	Breast cancer	C	T	0.2553	-0.0470841	0.00703589	2.20147e-11	YES	YES	YES
rs2290203	Breast cancer	A	G	0.202	-0.0467687	0.00747326	3.8961e-10	YES	YES	YES
rs4784227	Breast cancer	T	C	0.2428	0.214268	0.00686309	1e-200	YES	YES	YES
rs17817449	Breast cancer	G	T	0.3967	-0.0573916	0.00611446	6.22033e-21	YES	YES	YES
rs11075995	Breast cancer	T	A	0.7622	-0.0409561	0.00707132	6.96072e-09	YES	YES	YES
rs28539243	Breast cancer	A	G	0.485	0.0465434	0.00605557	1.5175e-14	YES	YES	YES
rs13329835	Breast cancer	G	A	0.2228	0.0810868	0.00709942	3.26165e-30	YES	YES	YES
rs4496150	Breast cancer	A	C	0.2427	-0.0425051	0.00699808	1.249e-09	YES	YES	YES
rs146699004	Breast cancer	G	GGT	0.2707	-0.0396792	0.00683775	6.51531e-09	YES	YES	YES
rs72826962	Breast cancer	T	C	0.0142	0.169532	0.0281604	1.74188e-09	YES	YES	YES
chr17:44252468	Breast cancer	A	G	0.1918	-0.055656	0.00811066	6.78667e-12	YES	YES	YES
rs2787486	Breast cancer	C	A	0.2938	-0.0714972	0.00657219	1.45536e-27	YES	YES	YES
rs11652463	Breast cancer	G	C	0.3002	-0.0395226	0.00720871	4.19059e-08	YES	YES	YES
rs745570	Breast cancer	G	A	0.5114	-0.0385077	0.00601697	1.55523e-10	YES	YES	YES
rs12962334	Breast cancer	C	G	0.6721	-0.0376797	0.00639568	3.82854e-09	YES	YES	YES
rs527616	Breast cancer	G	C	0.6279	0.0511702	0.00620786	1.6821e-16	YES	YES	YES
rs1436904	Breast cancer	G	T	0.3986	-0.0515581	0.00612425	3.80758e-17	YES	YES	YES
rs117618124	Breast cancer	C	T	0.0482	-0.106114	0.0149998	1.50108e-12	YES	YES	YES
rs6507583	Breast cancer	G	A	0.0712	-0.0809197	0.0119794	1.42941e-11	YES	YES	YES
rs17743054	Breast cancer	C	T	0.2793	-0.042939	0.00670317	1.49612e-10	YES	YES	YES
rs78269692	Breast cancer	C	T	0.0538	0.0881665	0.0144821	1.14363e-09	YES	YES	YES
rs2594714	Breast cancer	A	G	0.2377	-0.0400869	0.00722799	2.92175e-08	YES	YES	YES
rs67397200	Breast cancer	G	C	0.2964	0.0370745	0.00653362	1.39152e-08	YES	YES	YES
rs4808801	Breast cancer	G	A	0.3447	-0.0706323	0.00633093	6.64068e-29	YES	YES	YES
rs2965183	Breast cancer	A	G	0.3426	0.0392762	0.00626288	3.5812e-10	YES	YES	YES
rs3760982	Breast cancer	G	A	0.5302	-0.0499457	0.00598412	7.03938e-17	YES	YES	YES
rs71338792	Breast cancer	AT	A	0.2173	0.0438555	0.00771003	1.28454e-08	YES	YES	YES
rs113577745	Breast cancer	G	C	0.0973	0.0618815	0.00989182	3.95434e-10	YES	YES	YES
rs4849887	Breast cancer	C	T	0.9017	0.0978951	0.0100669	2.3721e-22	YES	YES	YES
rs2016394	Breast cancer	A	G	0.4697	-0.0405809	0.00599195	1.26511e-11	YES	YES	YES
rs1550623	Breast cancer	A	G	0.8405	0.0513341	0.00827897	5.62679e-10	YES	YES	YES
rs12710696	Breast cancer	C	T	0.6413	-0.0369505	0.00620979	2.67542e-09	YES	YES	YES
rs1830298	Breast cancer	T	C	0.721	-0.0562152	0.00660611	1.74549e-17	YES	YES	YES
rs4442975	Breast cancer	T	G	0.498	-0.132274	0.00594377	1.0272e-109	YES	YES	YES
rs34005590	Breast cancer	A	C	0.0485	-0.199729	0.0147213	6.25496e-42	YES	YES	YES
rs16857609	Breast cancer	T	C	0.2636	0.0720891	0.00675029	1.27078e-26	YES	YES	YES
rs12479355	Breast cancer	G	A	0.2067	-0.0431293	0.00739989	5.5973e-09	YES	YES	YES
rs6725517	Breast cancer	G	A	0.4059	-0.0390562	0.00640315	1.06385e-09	YES	YES	YES
rs9712235	Breast cancer	A	G	0.7394	-0.0378715	0.00693709	4.78087e-08	YES	YES	YES
rs4602255	Breast cancer	A	G	0.4486	0.0361252	0.00601918	1.9528e-09	YES	YES	YES
rs6122906	Breast cancer	G	A	0.183	0.04694	0.00774299	1.34221e-09	YES	YES	YES
rs13039563	Breast cancer	A	G	0.2298	0.042395	0.00715029	3.04541e-09	YES	YES	YES
rs16991615	Breast cancer	A	G	0.0615	0.0752792	0.0122295	7.48242e-10	YES	YES	YES
rs2823093	Breast cancer	A	G	0.2614	-0.0656473	0.00680143	4.82197e-22	YES	YES	YES
rs9808759	Breast cancer	C	T	0.9187	-0.0665367	0.0114299	5.83975e-09	YES	YES	YES
rs738321	Breast cancer	G	C	0.3768	-0.0475003	0.00618328	1.56546e-14	YES	YES	YES
rs6001930	Breast cancer	C	T	0.1062	0.116872	0.00954998	1.95006e-34	YES	YES	YES
rs73161324	Breast cancer	T	C	0.0581	0.0816532	0.0129015	2.46844e-10	YES	YES	YES
rs28512361	Breast cancer	A	G	0.1149	0.0611708	0.0103589	3.5228e-09	YES	YES	YES
rs34207738	Breast cancer	C	CTT	0.4312	0.0497033	0.0061154	4.38014e-16	YES	YES	YES
rs34052812	Breast cancer	A	AT	0.6715	0.0364312	0.00659136	3.25544e-08	YES	YES	YES
rs1375631	Breast cancer	G	A	0.4962	0.0346162	0.00597246	6.79292e-09	YES	YES	YES
rs58058861	Breast cancer	A	G	0.2222	0.04564	0.00720605	2.39561e-10	YES	YES	YES
rs4973768	Breast cancer	T	C	0.4735	0.0968297	0.00598994	8.84747e-59	YES	YES	YES
rs12493607	Breast cancer	C	G	0.3441	0.0477475	0.00627368	2.72477e-14	YES	YES	YES
rs6796502	Breast cancer	A	G	0.0961	-0.0818266	0.010226	1.22581e-15	YES	YES	YES
rs6762644	Breast cancer	G	A	0.3925	0.0541187	0.00613597	1.14562e-18	YES	YES	YES
rs2886671	Breast cancer	T	C	0.414	-0.0352765	0.00643714	4.24962e-08	YES	YES	YES
rs1053338	Breast cancer	G	A	0.1331	0.0585611	0.00866814	1.41951e-11	YES	YES	YES
rs6805189	Breast cancer	C	T	0.4736	-0.0378871	0.00599822	2.67733e-10	YES	YES	YES
rs13066793	Breast cancer	G	A	0.0833	-0.0730959	0.0108636	1.71395e-11	YES	YES	YES
rs9833888	Breast cancer	T	G	0.2253	0.0466109	0.00711781	5.81239e-11	YES	YES	YES
rs9790517	Breast cancer	T	C	0.2222	0.0430778	0.00711959	1.44308e-09	YES	YES	YES
rs77528541	Breast cancer	T	G	0.1371	-0.05492	0.00928645	3.33918e-09	YES	YES	YES
rs6828523	Breast cancer	A	C	0.1182	-0.100814	0.00945666	1.5552e-26	YES	YES	YES
rs6815814	Breast cancer	C	A	0.246	0.051213	0.00700033	2.55853e-13	YES	YES	YES
rs10022462	Breast cancer	T	C	0.4249	0.0362328	0.0060186	1.74278e-09	YES	YES	YES
rs10069690	Breast cancer	T	C	0.2664	0.0607684	0.00692781	1.76038e-18	YES	YES	YES
rs3215401	Breast cancer	AG	A	0.3147	-0.0670381	0.00668395	1.1285e-23	YES	YES	YES
rs6596100	Breast cancer	T	C	0.2403	-0.0411161	0.0072905	1.7036e-08	YES	YES	YES
rs1432679	Breast cancer	T	C	0.5555	-0.0690519	0.00601196	1.55584e-30	YES	YES	YES
rs4562056	Breast cancer	T	G	0.3345	0.0392208	0.00644045	1.1308e-09	YES	YES	YES
rs116095464	Breast cancer	C	T	0.0587	0.0809368	0.0131721	8.01863e-10	YES	YES	YES
rs10941679	Breast cancer	G	A	0.2633	0.132852	0.0068353	3.82012e-84	YES	YES	YES
rs72749841	Breast cancer	C	T	0.1569	-0.0647569	0.0108871	2.71346e-09	YES	YES	YES
rs62355902	Breast cancer	T	A	0.1628	0.172654	0.00797186	5.1099e-104	YES	YES	YES
rs10472076	Breast cancer	C	T	0.3736	0.0376801	0.0061518	9.06566e-10	YES	YES	YES
rs1353747	Breast cancer	G	T	0.0983	-0.0598932	0.010299	6.0485e-09	YES	YES	YES
rs7707921	Breast cancer	A	T	0.7531	0.0522621	0.00701958	9.68034e-14	YES	YES	YES
rs10474352	Breast cancer	T	C	0.1522	-0.061589	0.00856147	6.30401e-13	YES	YES	YES
rs6569648	Breast cancer	T	C	0.7636	0.0494539	0.0070964	3.19475e-12	YES	YES	YES
rs204247	Breast cancer	A	G	0.5633	-0.0462114	0.00601516	1.5602e-14	YES	YES	YES
rs3757322	Breast cancer	G	T	0.3222	0.0871927	0.00638425	1.822e-42	YES	YES	YES
rs9397437	Breast cancer	A	G	0.0693	0.180311	0.0114918	1.75899e-55	YES	YES	YES
rs2747652	Breast cancer	C	T	0.5316	0.0647984	0.00601589	4.70768e-27	YES	YES	YES
rs3819405	Breast cancer	T	C	0.3491	-0.0423975	0.00669334	2.38457e-10	YES	YES	YES
rs2223621	Breast cancer	C	T	0.609	-0.0375085	0.00625419	2.00574e-09	YES	YES	YES
rs7760611	Breast cancer	C	T	0.5406	0.0362718	0.00600349	1.52419e-09	YES	YES	YES
rs71557345	Breast cancer	A	G	0.0891	-0.0720202	0.0126175	1.14326e-08	YES	YES	YES
rs12207986	Breast cancer	A	G	0.5368	0.0384465	0.00600849	1.56714e-10	YES	YES	YES
rs17529111	Breast cancer	C	T	0.2182	0.0453945	0.00719116	2.74502e-10	YES	YES	YES
rs71559437	Breast cancer	A	G	0.1265	-0.0578055	0.00950436	1.18698e-09	YES	YES	YES
rs4593472	Breast cancer	T	C	0.3501	-0.0414042	0.00629908	4.92942e-11	YES	YES	YES
rs11977670	Breast cancer	A	G	0.4323	0.0530617	0.00608249	2.69321e-18	YES	YES	YES
rs720475	Breast cancer	A	G	0.2517	-0.0457845	0.00696103	4.79211e-11	YES	YES	YES
rs7971	Breast cancer	G	A	0.3552	-0.0354867	0.00629046	1.68714e-08	YES	YES	YES
rs6964587	Breast cancer	T	G	0.3875	0.0391202	0.00611187	1.54677e-10	YES	YES	YES
rs17268829	Breast cancer	C	T	0.2846	0.0484379	0.00662196	2.57901e-13	YES	YES	YES
rs79518236	Breast cancer	A	ACT	0.238	-0.0416688	0.00718447	6.6375e-09	YES	YES	YES
rs514192	Breast cancer	T	A	0.6775	-0.0401001	0.0063616	2.91059e-10	YES	YES	YES
rs12546444	Breast cancer	T	A	0.0969	-0.0717884	0.0105633	1.0754e-11	YES	YES	YES
rs13277568	Breast cancer	G	A	0.3609	-0.0355864	0.0063626	2.23111e-08	YES	YES	YES
rs13267382	Breast cancer	G	A	0.6647	-0.0429549	0.00627535	7.64612e-12	YES	YES	YES
rs58847541	Breast cancer	A	G	0.1466	0.0617484	0.00839581	1.91402e-13	YES	YES	YES
rs17350191	Breast cancer	T	C	0.3499	0.0363371	0.00636299	1.12518e-08	YES	YES	YES
rs13281615	Breast cancer	G	A	0.4128	0.10143	0.00606755	9.87764e-63	YES	YES	YES
rs11780156	Breast cancer	T	C	0.1749	0.0626547	0.00790335	2.23402e-15	YES	YES	YES
rs13256025	Breast cancer	T	C	0.2006	0.0446046	0.00786445	1.41407e-08	YES	YES	YES
rs9693444	Breast cancer	C	A	0.6747	-0.0596207	0.00635856	6.82298e-21	YES	YES	YES
rs13365225	Breast cancer	G	A	0.1734	-0.076508	0.0079916	1.03292e-21	YES	YES	YES
rs6472903	Breast cancer	T	G	0.8273	0.07771	0.00799494	2.48031e-22	YES	YES	YES
rs2943559	Breast cancer	G	A	0.0777	0.113804	0.0110507	7.1672e-25	YES	YES	YES
rs4742903	Breast cancer	C	G	0.5547	0.0335631	0.00602824	2.58194e-08	YES	YES	YES
rs10759243	Breast cancer	A	C	0.2715	0.0555977	0.0065847	3.0807e-17	YES	YES	YES
rs10816625	Breast cancer	G	A	0.0648	0.112218	0.0122205	4.20287e-20	YES	YES	YES
rs13294895	Breast cancer	T	C	0.1746	0.0635767	0.00783785	4.99982e-16	YES	YES	YES
rs676256	Breast cancer	T	C	0.6273	0.0996608	0.00620496	4.75276e-58	YES	YES	YES
rs1895062	Breast cancer	G	A	0.3972	-0.0430155	0.00614287	2.51426e-12	YES	YES	YES
rs10760444	Breast cancer	A	G	0.564	-0.0345474	0.00602169	9.6276e-09	YES	YES	YES
rs1011970	Breast cancer	T	G	0.168	0.0581054	0.00796309	2.94599e-13	YES	YES	YES
chr1:50846032	Breast cancer	C	CAAAGGGCAAGATCTCCTTTTT	0.4958	-0.0316995	0.00605159	1.62143e-07	NO	NO	NO
rs17426269	Breast cancer	A	G	0.1461	0.0424619	0.00836658	3.87134e-07	YES	NO	NO
chr1:110222901	Breast cancer	C	CA	0.8851	0.0580518	0.0104278	2.5911e-08	NO	YES	NO
chr1:145126177	Breast cancer	A	G	0.0358	0.0605261	0.020111	0.00261589	NO	NO	NO
rs6678914	Breast cancer	A	G	0.4172	-0.0121104	0.00613951	0.0485489	YES	NO	NO
rs4951011	Breast cancer	G	A	0.1571	0.0410845	0.00834501	8.51194e-07	YES	NO	NO
chr2:24739694	Breast cancer	CT	C	0.8157	0.0147631	0.00858493	0.0854953	NO	NO	NO
rs4577244	Breast cancer	T	C	0.2282	-0.00280212	0.00711641	0.693762	YES	NO	NO
chr2:111925731	Breast cancer	C	CTTATGTT	0.0628	0.0629972	0.0124544	4.23205e-07	NO	NO	NO
rs495367	Breast cancer	G	A	0.3478	0.035693	0.00711583	5.27574e-07	YES	NO	NO
chr4:84370124	Breast cancer	TA	TAA	0.5232	-0.043474	0.0062075	2.49721e-12	NO	YES	NO
rs13162653	Breast cancer	T	G	0.4685	-0.0304543	0.00616416	7.79016e-07	YES	NO	NO
rs2012709	Breast cancer	T	C	0.4728	0.0326073	0.00605615	7.27808e-08	YES	NO	NO
chr5:50195093	Breast cancer	AT	A	0.3339	-0.0519318	0.0071379	3.45108e-13	NO	YES	NO
chr5:50195093	Breast cancer	T	A	0.0433	-0.0600484	0.0250454	0.0165038	NO	NO	NO
chr5:67424121	Breast cancer	CTG	C	0.4827	0.0236548	0.00613801	0.000116287	NO	NO	NO
chr5:111217786	Breast cancer	T	G	0.6615	0.0333458	0.00638397	1.75706e-07	NO	NO	NO
chr6:28926220	Breast cancer	C	G	0.3938	0.0300922	0.00611458	8.59312e-07	NO	NO	NO
rs17215231	Breast cancer	T	C	0.0732	-0.0288131	0.0115939	0.012948	YES	NO	NO
rs9485372	Breast cancer	A	G	0.1813	-0.0371942	0.00776047	1.64486e-06	YES	NO	NO
rs17156577	Breast cancer	C	T	0.1071	0.0516776	0.00949475	5.24617e-08	YES	NO	NO
chr7:74341926	Breast cancer	C	G	0.1866	0.0494349	0.00880549	1.9759e-08	NO	YES	NO
rs66823261	Breast cancer	C	T	0.2449	0.0361536	0.00766103	2.36823e-06	YES	NO	NO
chr8:23480253	Breast cancer	C	CTT	0.5642	0.0341219	0.00618571	3.46307e-08	NO	YES	NO
chr9:136151579	Breast cancer	T	TGGTGCAGGCGCAGGAAAAAATTGTGGCAATTCCTCA	0.1966	0.041105	0.00756961	5.62713e-08	NO	NO	NO
rs2380205	Breast cancer	T	C	0.4419	-0.0234409	0.00602265	9.93674e-05	YES	NO	NO
chr10:95292187	Breast cancer	C	CAA	0.8215	-0.0402355	0.00816727	8.37458e-07	NO	NO	NO
chr11:108345515	Breast cancer	A	G	0.3327	-0.00871355	0.00695027	0.209951	NO	NO	NO
chr11:108345515	Breast cancer	GA	G	0.4184	-0.000766701	0.00612007	0.900305	NO	NO	NO
rs74911261	Breast cancer	A	G	0.0226	0.0098924	0.0202132	0.624557	YES	NO	NO
rs7924772	Breast cancer	G	A	0.3865	0.0220378	0.00649644	0.000693098	YES	NO	NO
chr12:85009437	Breast cancer	C	T	0.3461	-0.0392024	0.00672768	5.64232e-09	NO	YES	NO
rs206966	Breast cancer	T	C	0.1496	0.0423895	0.00848247	5.81372e-07	YES	NO	NO
rs2464195	Breast cancer	A	G	0.3507	-0.019441	0.00625459	0.0018818	YES	NO	NO
chr13:32972626	Breast cancer	T	A	0.0101	0.276415	0.0326655	2.62855e-17	NO	YES	NO
chr16:4106788	Breast cancer	A	C	0.2703	-0.0281702	0.00729927	0.000113707	NO	NO	NO
rs2432539	Breast cancer	G	A	0.5934	-0.0309403	0.00615931	5.07794e-07	YES	NO	NO
rs78378222	Breast cancer	G	T	0.0129	0.0566773	0.027518	0.0394324	YES	NO	NO
rs206435	Breast cancer	C	A	0.5245	6.16328e-05	0.00601999	0.991831	YES	NO	NO
chr18:25401204	Breast cancer	A	AT	0.6941	0.028932	0.00673462	1.73903e-05	NO	NO	NO
rs322144	Breast cancer	G	C	0.4728	-0.0238445	0.00656142	0.000279003	YES	NO	YES
rs113701136	Breast cancer	T	C	0.3229	0.0199819	0.0064893	0.00207551	YES	NO	NO
chr20:11502618	Breast cancer	AAC	A	0.2442	-0.0299865	0.00738023	4.84295e-05	NO	NO	NO
chr20:39248265	Breast cancer	A	G	0.4157	-0.0266649	0.00625063	1.99043e-05	NO	NO	NO
rs132390	Breast cancer	T	C	0.9659	-0.0801019	0.0159246	4.90288e-07	YES	NO	NO
chr22:39359355	Breast cancer	<CN0>	C	0.0918	0.0807992	0.011755	6.25952e-12	NO	YES	NO
rs4245739	Breast cancer	A	C	0.7358	-0.0293594	0.00685838	1.86216e-05	YES	NO	NO
rs10152518	Colorectal cancer	G	A	0.19	0.076961	0.0143729	3.24e-08	YES	YES	YES
rs1078643	Colorectal cancer	A	G	0.77	0.0861777	0.0142392	4.14e-11	YES	YES	YES
rs10849438	Colorectal cancer	G	T	0.12	0.113329	0.0185549	1.04e-10	YES	YES	YES
rs10951878	Colorectal cancer	C	T	0.49	0.0582689	0.00971847	1.1e-08	YES	YES	YES
rs11169572	Colorectal cancer	C	T	0.398	0.0861777	0.0142392	5.95754e-14	YES	YES	YES
rs11692435	Colorectal cancer	G	A	0.9	0.113329	0.023301	1.22e-08	YES	YES	YES
rs11893063	Colorectal cancer	A	G	0.47	0.0676586	0.0145092	9.34e-09	YES	YES	YES
rs12143541	Colorectal cancer	G	A	0.15	0.0953102	0.0188986	9.44e-10	YES	YES	YES
rs12255141	Colorectal cancer	G	A	0.1	0.10436	0.0187252	2.97e-09	YES	YES	YES
rs12427600	Colorectal cancer	C	T	0.24	0.0861777	0.0142392	5.43e-11	YES	YES	YES
rs12635946	Colorectal cancer	C	T	0.62	0.076961	0.0095368	1.02e-11	YES	YES	YES
rs12979278	Colorectal cancer	T	C	0.53	0.0676586	0.00962678	6.11e-10	YES	YES	YES
rs13020391	Colorectal cancer	C	T	0.6195	0.0861777	0.0142392	2.4676e-13	YES	YES	YES
rs1321310	Colorectal cancer	C	T	0.2442	0.0861777	0.0142392	5.80009e-11	YES	YES	YES
rs1330889	Colorectal cancer	C	T	0.87	0.10436	0.0187252	6.5e-10	YES	YES	YES
rs1412834	Colorectal cancer	T	C	0.5	0.076961	0.0095368	4.13e-14	YES	YES	YES
rs1445011	Colorectal cancer	C	T	0.2813	0.10436	0.0139791	1.03605e-17	YES	YES	YES
rs16878812	Colorectal cancer	A	G	0.8809	0.10436	0.0187252	1.66622e-09	YES	YES	YES
rs16892766	Colorectal cancer	C	A	0.0782	0.231112	0.0164596	1.2107e-35	YES	YES	YES
rs17035289	Colorectal cancer	T	C	0.83	0.0953102	0.0141079	2.73e-10	YES	YES	YES
rs1741640	Colorectal cancer	C	T	0.7597	0.14842	0.0133686	2.09117e-28	YES	YES	YES
rs1810502	Colorectal cancer	T	C	0.4489	-0.0676586	0.00962678	1.5755e-10	YES	YES	YES
rs2070699	Colorectal cancer	T	G	0.48	0.0676586	0.0145092	3.88e-09	YES	YES	YES
rs2179593	Colorectal cancer	A	C	0.72	0.0676586	0.00962678	4.62e-09	YES	YES	YES
rs2193352	Colorectal cancer	G	A	0.1816	0.10436	0.0139791	1.74411e-15	YES	YES	YES
rs2735940	Colorectal cancer	A	G	0.5161	0.076961	0.0095368	1.45257e-11	YES	YES	YES
rs285245	Colorectal cancer	T	C	0.11	0.10436	0.0187252	3.71e-08	YES	YES	YES
rs3087967	Colorectal cancer	T	C	0.2822	0.139762	0.0134864	6.00698e-33	YES	YES	YES
rs3131043	Colorectal cancer	G	A	0.43	0.0676586	0.00962678	2.67e-08	YES	YES	YES
rs35107139	Colorectal cancer	C	A	0.4166	0.0861777	0.00944849	1.36794e-13	YES	YES	YES
rs35470271	Colorectal cancer	G	A	0.1531	0.0861777	0.0142392	1.63846e-09	YES	YES	YES
rs3787089	Colorectal cancer	C	T	0.32	0.0676586	0.00962678	5.8e-09	YES	YES	YES
rs3801081	Colorectal cancer	G	A	0.68	0.076961	0.0095368	2e-11	YES	YES	YES
rs4450168	Colorectal cancer	C	A	0.17	0.0953102	0.0188986	1.24e-08	YES	YES	YES
rs4546885	Colorectal cancer	G	C	0.5969	0.0861777	0.00944849	1.42354e-14	YES	YES	YES
rs45597035	Colorectal cancer	A	G	0.64	0.076961	0.0143729	2.16e-10	YES	YES	YES
rs4776316	Colorectal cancer	A	G	0.73	0.076961	0.0143729	1.11e-08	YES	YES	YES
rs57796856	Colorectal cancer	T	A	0.5097	0.0861777	0.00944849	3.61698e-16	YES	YES	YES
rs597808	Colorectal cancer	G	A	0.5173	0.0861777	0.00944849	8.20648e-15	YES	YES	YES
rs6055286	Colorectal cancer	A	G	0.15	0.10436	0.0187252	9.69e-11	YES	YES	YES
rs6066825	Colorectal cancer	A	G	0.65	0.0953102	0.00936181	3.82e-17	YES	YES	YES
rs61336918	Colorectal cancer	A	T	0.29	0.0861777	0.0142392	2.04e-12	YES	YES	YES
rs61776719	Colorectal cancer	C	A	0.45	0.0676586	0.00962678	2.19e-10	YES	YES	YES
rs62404966	Colorectal cancer	C	T	0.761	0.076961	0.0143729	2.75234e-09	YES	YES	YES
rs639933	Colorectal cancer	C	A	0.38	0.0676586	0.00962678	1.14e-09	YES	YES	YES
rs6658977	Colorectal cancer	T	G	0.371	0.076961	0.0095368	1.09408e-12	YES	YES	YES
rs6928864	Colorectal cancer	C	A	0.91	0.122218	0.0183877	1.37e-08	YES	YES	YES
rs6933790	Colorectal cancer	T	C	0.83	0.0953102	0.0141079	3.65e-10	YES	YES	YES
rs6983267	Colorectal cancer	G	T	0.5163	0.173953	0.0130272	2.46171e-57	YES	YES	YES
rs704017	Colorectal cancer	G	A	0.6	0.0953102	0.00936181	2.96e-16	YES	YES	YES
rs7226855	Colorectal cancer	A	G	0.5335	0.19062	0.0085036	6.49022e-71	YES	YES	YES
rs72647484	Colorectal cancer	T	C	0.909	0.122218	0.0183877	2.20297e-10	YES	YES	YES
rs73039434	Colorectal cancer	T	G	0.9396	0.262364	0.0324048	2.10797e-18	YES	YES	YES
rs7315438	Colorectal cancer	T	C	0.5698	0.076961	0.0143729	1.48543e-11	YES	YES	YES
rs73376930	Colorectal cancer	G	A	0.1922	0.165514	0.013139	6.85813e-35	YES	YES	YES
rs73975588	Colorectal cancer	A	C	0.87	0.0953102	0.0188986	8.71e-09	YES	YES	YES
rs7398375	Colorectal cancer	C	G	0.72	0.0861777	0.0142392	3.91e-10	YES	YES	YES
rs7495132	Colorectal cancer	T	C	0.12	0.10436	0.0187252	7.92e-10	YES	YES	YES
rs75686861	Colorectal cancer	A	G	0.1	0.113329	0.0185549	1.76e-09	YES	YES	YES
rs7593422	Colorectal cancer	T	A	0.55	0.0676586	0.00962678	3.56e-11	YES	YES	YES
rs7894531	Colorectal cancer	G	A	0.6821	0.122218	0.0137283	4.49278e-24	YES	YES	YES
rs7993934	Colorectal cancer	T	C	0.65	0.076961	0.0143729	3.03e-11	YES	YES	YES
rs9271770	Colorectal cancer	A	G	0.81	0.076961	0.0143729	3.6e-08	YES	YES	YES
rs961253	Colorectal cancer	A	C	0.3509	0.10436	0.0139791	4.73711e-20	YES	YES	YES
rs9797885	Colorectal cancer	G	A	0.71	0.076961	0.0143729	2.77e-10	YES	YES	YES
rs9831861	Colorectal cancer	G	T	0.59	0.0676586	0.00962678	4.17e-10	YES	YES	YES
rs2279290	Colorectal cancer	G	T	0.2112	0.0487902	0.00981192	5.40187e-05	NO	NO	NO
rs35446936	Colorectal cancer	G	A	0.758	0.0676586	0.00962678	6.11703e-08	NO	NO	NO
rs186722897	Colorectal cancer	T	A	0.03	0.0953102	0.0335466	0.00201085	NO	NO	NO
rs10994860	Colorectal cancer	C	T	0.8221	0.0487902	0.0147896	0.000364988	NO	NO	NO
rs3217810	Colorectal cancer	T	C	0.1232	0.10436	0.0235159	1.08624e-06	NO	NO	NO
rs73208120	Colorectal cancer	G	T	0.0839	0.0392207	0.0200106	0.0266865	NO	NO	NO
rs9537521	Colorectal cancer	G	A	NA	0.076961	0.0143729	6.65428e-09	NO	YES	NO
rs9939049	Colorectal cancer	A	T	0.6997	0.0582689	0.00971847	2.07123e-07	NO	NO	NO
rs2696839	Colorectal cancer	G	C	0.4903	0.0487902	0.00981192	1.27722e-06	NO	NO	NO
rs2732875	Colorectal cancer	C	G	0.38	0.165514	0.0220902	8.29611e-12	NO	YES	NO
rs1370821	Colorectal cancer	T	C	0.4139	0.0487902	0.0273467	3.40637e-05	YES	NO	NO
rs3987	Colorectal cancer	G	A	0.6244	0.0198026	0.0186817	0.0973535	YES	NO	NO
rs2295444	Colorectal cancer	C	T	0.4989	0.0198026	0.0186817	0.0257383	YES	NO	NO
rs12027999	Smoking initiation	C	T	0.124	-0.0330855	0.00533915	5.76e-10	YES	YES	YES
rs2046850	Smoking initiation	T	C	0.187	-0.0248139	0.00447842	3.03e-08	YES	YES	YES
rs3001723	Smoking initiation	A	G	0.321	0.0335118	0.0038983	8.12e-18	YES	YES	YES
rs58097944	Smoking initiation	A	G	0.46	-0.0223082	0.0035676	4.06e-10	YES	YES	YES
rs6669839	Smoking initiation	T	C	0.204	0.0260041	0.0043955	3.36e-09	YES	YES	YES
rs2186122	Smoking initiation	T	A	0.561	0.0260573	0.00358602	3.61e-13	YES	YES	YES
rs61774463	Smoking initiation	A	C	0.223	-0.0235754	0.00418066	1.71e-08	YES	YES	YES
rs7555507	Smoking initiation	T	C	0.496	-0.0241444	0.00355604	1.14e-11	YES	YES	YES
rs115811684	Smoking initiation	G	C	0.0433	0.0482566	0.0085041	1.36e-08	YES	YES	YES
rs2344508	Smoking initiation	A	G	0.546	-0.021972	0.00358324	8.82e-10	YES	YES	YES
rs301805	Smoking initiation	G	T	0.559	0.0214679	0.00361329	2.8e-09	YES	YES	YES
rs2050586	Smoking initiation	C	G	0.355	-0.0205467	0.00370828	3e-08	YES	YES	YES
rs12042107	Smoking initiation	C	T	0.527	-0.0222834	0.0035682	4.22e-10	YES	YES	YES
rs7901883	Smoking initiation	A	G	0.246	-0.0245289	0.00425066	7.98e-09	YES	YES	YES
rs11594623	Smoking initiation	C	T	0.228	0.0270091	0.00416264	8.64e-11	YES	YES	YES
rs12773990	Smoking initiation	A	G	0.0291	0.0553081	0.00900779	8.15e-10	YES	YES	YES
rs4522108	Smoking initiation	T	C	0.32	0.0234256	0.00383049	9.79e-10	YES	YES	YES
rs12356821	Smoking initiation	C	G	0.14	0.03937	0.0050491	6.27e-15	YES	YES	YES
rs1163248	Smoking initiation	G	A	0.773	0.0238175	0.00427774	2.61e-08	YES	YES	YES
rs9423279	Smoking initiation	G	C	0.641	-0.0205132	0.00370828	3.21e-08	YES	YES	YES
rs10159545	Smoking initiation	G	C	0.375	0.0262501	0.00372727	1.84e-12	YES	YES	YES
rs7921378	Smoking initiation	C	G	0.463	-0.0254601	0.00355815	8.26e-13	YES	YES	YES
rs10905461	Smoking initiation	C	T	0.718	-0.0239554	0.00414505	7.35e-09	YES	YES	YES
rs117695734	Smoking initiation	G	A	0.0339	-0.0551773	0.00881287	3.84e-10	YES	YES	YES
rs17417989	Smoking initiation	T	G	0.272	0.0225189	0.00389068	6.95e-09	YES	YES	YES
rs7938812	Smoking initiation	G	T	0.424	0.0437914	0.00363668	2.71e-33	YES	YES	YES
rs6265	Smoking initiation	T	C	0.203	-0.0317863	0.00457843	3.77e-12	YES	YES	YES
rs10835211	Smoking initiation	A	G	0.223	0.0234294	0.00404798	7.05e-09	YES	YES	YES
rs4275621	Smoking initiation	G	A	0.402	-0.021733	0.00366831	3.1e-09	YES	YES	YES
rs4523689	Smoking initiation	G	A	0.408	-0.0206091	0.00364321	1.55e-08	YES	YES	YES
rs7929518	Smoking initiation	G	A	0.765	0.0242377	0.00428466	1.56e-08	YES	YES	YES
rs2097501	Smoking initiation	G	C	0.56	-0.020088	0.0035735	1.88e-08	YES	YES	YES
rs1971318	Smoking initiation	T	C	0.141	0.0285074	0.00492533	7.06e-09	YES	YES	YES
rs11057005	Smoking initiation	G	A	0.43	-0.0209298	0.00357892	4.85e-09	YES	YES	YES
rs4759228	Smoking initiation	C	G	0.27	-0.0216913	0.00393413	3.58e-08	YES	YES	YES
rs7969559	Smoking initiation	G	A	0.688	-0.0243756	0.00395946	7.31e-10	YES	YES	YES
rs7322872	Smoking initiation	T	C	0.782	-0.0255713	0.00433474	3.58e-09	YES	YES	YES
rs3904512	Smoking initiation	A	G	0.429	-0.0211589	0.0035765	3.23e-09	YES	YES	YES
rs9540729	Smoking initiation	T	A	0.501	-0.0195522	0.00355789	3.82e-08	YES	YES	YES
rs76214862	Smoking initiation	C	A	0.202	-0.0249903	0.00454745	3.99e-08	YES	YES	YES
rs715693	Smoking initiation	T	C	0.382	0.0199682	0.00365177	4.44e-08	YES	YES	YES
rs7497188	Smoking initiation	T	A	0.586	-0.0271845	0.00362299	6.33e-14	YES	YES	YES
rs1369633	Smoking initiation	A	C	0.195	0.0279791	0.00463749	1.64e-09	YES	YES	YES
rs1435741	Smoking initiation	A	G	0.425	0.0294151	0.00359095	2.64e-16	YES	YES	YES
rs12441907	Smoking initiation	A	C	0.186	-0.0292051	0.00452262	1.06e-10	YES	YES	YES
rs12923427	Smoking initiation	T	C	0.204	-0.0239087	0.0043724	4.44e-08	YES	YES	YES
rs4785836	Smoking initiation	C	T	0.398	-0.0204704	0.00365894	2.26e-08	YES	YES	YES
rs7197072	Smoking initiation	T	C	0.238	-0.0247672	0.0041686	2.77e-09	YES	YES	YES
rs1050847	Smoking initiation	T	C	0.505	-0.0216231	0.00358893	1.67e-09	YES	YES	YES
rs11658881	Smoking initiation	G	A	0.418	0.0201357	0.00361066	2.43e-08	YES	YES	YES
rs7224742	Smoking initiation	T	C	0.595	-0.0207099	0.00365532	1.43e-08	YES	YES	YES
rs11078713	Smoking initiation	G	A	0.454	-0.0201721	0.00360561	2.23e-08	YES	YES	YES
rs11873164	Smoking initiation	T	C	0.135	-0.0281425	0.00495178	1.31e-08	YES	YES	YES
rs6508144	Smoking initiation	G	C	0.563	-0.0206935	0.00358602	7.97e-09	YES	YES	YES
rs62098013	Smoking initiation	A	G	0.346	0.0203387	0.00369489	3.66e-08	YES	YES	YES
rs11872397	Smoking initiation	A	G	0.252	-0.0247725	0.00409478	1.43e-09	YES	YES	YES
rs76608582	Smoking initiation	A	C	0.0389	-0.0495575	0.00825958	1.94e-09	YES	YES	YES
rs266047	Smoking initiation	A	G	0.529	-0.0305098	0.00373855	3.36e-16	YES	YES	YES
rs35702515	Smoking initiation	T	G	0.162	0.0252442	0.00423093	2.43e-09	YES	YES	YES
rs1427499	Smoking initiation	G	A	0.689	-0.022427	0.00392191	1.08e-08	YES	YES	YES
rs75153133	Smoking initiation	G	A	0.233	-0.0238693	0.00410564	6.03e-09	YES	YES	YES
rs274845	Smoking initiation	A	G	0.701	-0.0254187	0.00389448	6.62e-11	YES	YES	YES
rs13030994	Smoking initiation	A	G	0.485	0.0360925	0.0035563	3.56e-24	YES	YES	YES
rs1445649	Smoking initiation	C	T	0.525	0.0239932	0.00356484	1.68e-11	YES	YES	YES
rs11678980	Smoking initiation	A	G	0.434	0.0203418	0.0035682	1.19e-08	YES	YES	YES
rs12474587	Smoking initiation	T	G	0.404	0.0276329	0.00358234	1.25e-14	YES	YES	YES
rs6433897	Smoking initiation	C	T	0.754	0.0224483	0.00405809	3.16e-08	YES	YES	YES
rs2107300	Smoking initiation	G	C	0.845	-0.027201	0.00492533	3.27e-08	YES	YES	YES
rs4674993	Smoking initiation	G	A	0.207	-0.0252122	0.00443618	1.32e-08	YES	YES	YES
rs1004787	Smoking initiation	A	G	0.581	0.0299231	0.0035714	5.27e-17	YES	YES	YES
rs10490159	Smoking initiation	T	C	0.388	0.0216492	0.00363352	2.59e-09	YES	YES	YES
rs1518393	Smoking initiation	C	A	0.631	0.0205357	0.00365894	2.03e-08	YES	YES	YES
rs7585579	Smoking initiation	G	C	0.505	0.0223996	0.0037281	1.88e-09	YES	YES	YES
rs1029984	Smoking initiation	T	G	0.58	0.020827	0.00358234	6.26e-09	YES	YES	YES
rs6728726	Smoking initiation	C	T	0.829	0.0354486	0.00473279	6.73e-14	YES	YES	YES
rs6050446	Smoking initiation	G	A	0.978	0.0583075	0.0103074	1.56e-08	YES	YES	YES
rs1555445	Smoking initiation	T	A	0.337	0.0225548	0.0038234	3.65e-09	YES	YES	YES
rs56820925	Smoking initiation	T	C	0.347	-0.0218638	0.00387715	1.73e-08	YES	YES	YES
rs117143374	Smoking initiation	C	T	0.12	0.0292897	0.00526909	2.76e-08	YES	YES	YES
rs134529	Smoking initiation	C	T	0.349	-0.019984	0.00366078	4.85e-08	YES	YES	YES
rs1154693	Smoking initiation	G	A	0.856	0.0326217	0.00491232	3.12e-11	YES	YES	YES
rs11716779	Smoking initiation	G	A	0.245	0.0219899	0.00402823	4.88e-08	YES	YES	YES
rs12632110	Smoking initiation	G	A	0.647	-0.0233768	0.00375292	4.78e-10	YES	YES	YES
rs2276825	Smoking initiation	C	T	0.252	0.0232182	0.00415673	2.38e-08	YES	YES	YES
rs11721059	Smoking initiation	T	C	0.474	0.0199357	0.00356335	2.17e-08	YES	YES	YES
rs11712680	Smoking initiation	C	A	0.174	-0.0270476	0.00457843	3.51e-09	YES	YES	YES
rs6788098	Smoking initiation	T	A	0.623	-0.0313461	0.00368905	1.91e-17	YES	YES	YES
rs57533494	Smoking initiation	C	A	0.313	-0.0275864	0.00381821	4.98e-13	YES	YES	YES
rs10084664	Smoking initiation	A	G	0.163	0.0271082	0.00482999	1.96e-08	YES	YES	YES
rs13136052	Smoking initiation	T	G	0.407	-0.0198097	0.00358697	3.35e-08	YES	YES	YES
rs1355334	Smoking initiation	A	T	0.683	0.0244176	0.00377221	9.59e-11	YES	YES	YES
rs10001365	Smoking initiation	A	G	0.405	-0.0249918	0.00364155	6.65e-12	YES	YES	YES
rs292071	Smoking initiation	C	T	0.244	0.0235822	0.00400909	4.08e-09	YES	YES	YES
rs993700	Smoking initiation	C	T	0.766	-0.025928	0.00429163	1.53e-09	YES	YES	YES
rs1160685	Smoking initiation	G	C	0.478	0.0207724	0.00358893	7.2e-09	YES	YES	YES
rs12186738	Smoking initiation	T	G	0.154	-0.0332644	0.00502051	3.42e-11	YES	YES	YES
rs17534089	Smoking initiation	G	A	0.124	-0.0322634	0.00518627	5.01e-10	YES	YES	YES
rs1385108	Smoking initiation	T	C	0.239	0.0246617	0.00415673	3e-09	YES	YES	YES
rs11135030	Smoking initiation	T	C	0.309	0.0226894	0.00386851	4.41e-09	YES	YES	YES
rs4044321	Smoking initiation	G	A	0.642	-0.0278417	0.00371058	6.08e-14	YES	YES	YES
rs6893752	Smoking initiation	G	A	0.766	-0.0240995	0.00407357	3.25e-09	YES	YES	YES
rs4571506	Smoking initiation	T	C	0.492	-0.0275747	0.00356881	1.09e-14	YES	YES	YES
rs27003	Smoking initiation	C	T	0.682	0.0242168	0.00383381	2.64e-10	YES	YES	YES
rs846799	Smoking initiation	G	A	0.495	-0.0209452	0.00355565	3.87e-09	YES	YES	YES
rs3800227	Smoking initiation	G	A	0.701	0.0228121	0.00405809	1.93e-08	YES	YES	YES
rs240963	Smoking initiation	C	T	0.836	-0.0410444	0.00483712	2.16e-17	YES	YES	YES
rs222449	Smoking initiation	T	A	0.793	-0.0253208	0.00442796	1.08e-08	YES	YES	YES
rs10498846	Smoking initiation	T	C	0.473	0.0206103	0.00355561	6.62e-09	YES	YES	YES
rs10945141	Smoking initiation	A	G	0.262	0.0222363	0.00405302	4.18e-08	YES	YES	YES
rs12662631	Smoking initiation	T	C	0.299	0.0209986	0.00383381	4.26e-08	YES	YES	YES
rs9401770	Smoking initiation	A	G	0.273	0.0277307	0.003986	3.47e-12	YES	YES	YES
rs10233018	Smoking initiation	G	A	0.503	0.027069	0.00355741	2.75e-14	YES	YES	YES
rs10279261	Smoking initiation	A	G	0.619	-0.0214194	0.00366263	5e-09	YES	YES	YES
rs4236259	Smoking initiation	G	T	0.499	-0.0247689	0.00355661	3.35e-12	YES	YES	YES
rs6948707	Smoking initiation	G	T	0.42	0.0224656	0.00360199	4.5e-10	YES	YES	YES
rs4549681	Smoking initiation	G	A	0.525	-0.0236966	0.00373743	2.29e-10	YES	YES	YES
rs12112638	Smoking initiation	G	A	0.275	-0.024526	0.00404299	1.34e-09	YES	YES	YES
rs11768481	Smoking initiation	A	C	0.347	-0.0232017	0.00376381	7e-10	YES	YES	YES
rs12333760	Smoking initiation	C	T	0.204	-0.0290467	0.00480127	1.44e-09	YES	YES	YES
rs1565735	Smoking initiation	A	T	0.212	-0.037618	0.0044613	3.42e-17	YES	YES	YES
rs13261666	Smoking initiation	T	G	0.522	-0.0268946	0.00355604	3.9e-14	YES	YES	YES
rs12545053	Smoking initiation	G	A	0.397	0.0202808	0.00363668	2.43e-08	YES	YES	YES
rs2631024	Smoking initiation	G	A	0.737	-0.0229645	0.00402823	1.18e-08	YES	YES	YES
rs10956809	Smoking initiation	C	G	0.442	-0.0207811	0.00357975	6.32e-09	YES	YES	YES
rs1899896	Smoking initiation	T	C	0.286	0.0264481	0.00388691	1.04e-11	YES	YES	YES
rs17234745	Smoking initiation	C	T	0.153	-0.028562	0.0050491	1.53e-08	YES	YES	YES
rs4543592	Smoking initiation	C	T	0.468	0.0219314	0.00356244	7.46e-10	YES	YES	YES
rs7024924	Smoking initiation	C	T	0.188	0.0257703	0.00468939	3.96e-08	YES	YES	YES
rs2378662	Smoking initiation	A	G	0.556	0.0209482	0.00356645	4.16e-09	YES	YES	YES
rs2186122	Smoking initiation	T	A	0.561	0.0260573	0.00358602	3.61e-13	YES	YES	YES
rs7585579	Smoking initiation	G	C	0.505	0.0223996	0.0037281	1.88e-09	YES	YES	YES
rs1160685	Smoking initiation	G	C	0.478	0.0207724	0.00358893	7.2e-09	YES	YES	YES
rs10956809	Smoking initiation	C	G	0.442	-0.0207811	0.00357975	6.32e-09	YES	YES	YES
rs7921378	Smoking initiation	C	G	0.463	-0.0254601	0.00355815	8.26e-13	YES	YES	YES
rs2097501	Smoking initiation	G	C	0.56	-0.020088	0.0035735	1.88e-08	YES	YES	YES
rs9540729	Smoking initiation	T	A	0.501	-0.0195522	0.00355789	3.82e-08	YES	YES	YES
rs6508144	Smoking initiation	G	C	0.563	-0.0206935	0.00358602	7.97e-09	YES	YES	YES

## Sheet: Table 2b
Supplemental Table 2b:Selected instrumental variables or their proxies for the reverse MR analyses
SNP	Chr:pos(hg19)	Proxy SNP	reverse MR-Instrument
rs11780471	8:27344719	Not applicable	Yes
rs55781567	15:78857986	Not applicable	Yes
rs56113850	19:41353107	Not applicable	Yes
rs66759488	15:47577451	Not applicable	Yes
rs71658797	1:77967507	Not applicable	Yes
rs17599629	1:150658287	Not applicable	Yes
rs1218582	1:154834183	Not applicable	Yes
rs4245739	1:204518842	Not applicable	Yes
rs56391074	1:88210715	rs12139208	Yes
rs3850699	10:104414221	Not applicable	Yes
rs4962416	10:126696872	Not applicable	Yes
rs76934034	10:46082985	Not applicable	Yes
rs10993994	10:51549496	Not applicable	Yes
rs141536087	10:854691	rs34318754	Yes
rs1935581	10:90195149	Not applicable	Yes
rs11568818	11:102401661	Not applicable	Yes
rs1800057	11:108143456	Not applicable	Yes
rs11214775	11:113807181	Not applicable	Yes
rs138466039	11:125054793	Not applicable	Yes
rs878987	11:134266372	Not applicable	Yes
rs1881502	11:1507512	Not applicable	Yes
rs7127900	11:2233574	Not applicable	Yes
rs2277283	11:61908440	Not applicable	Yes
rs12785905	11:66951965	Not applicable	Yes
rs7931342	11:68994497	Not applicable	Yes
rs61890184	11:7547587	Not applicable	Yes
rs11290954	11:76260543	rs61894546	Yes
rs1270884	12:114685571	Not applicable	Yes
rs2066827	12:12871099	Not applicable	Yes
rs7295014	12:133067989	Not applicable	Yes
rs10845938	12:14416918	Not applicable	Yes
rs80130819	12:48419618	Not applicable	Yes
rs10875943	12:49676010	Not applicable	Yes
rs902774	12:53273904	Not applicable	Yes
rs7968403	12:65012824	Not applicable	Yes
rs5799921	12:90160530	rs10858922	Yes
rs1004030	14:23305649	Not applicable	Yes
rs11629412	14:37138294	Not applicable	Yes
rs8008270	14:53372330	Not applicable	Yes
rs7141529	14:69126744	Not applicable	Yes
rs8014671	14:71092256	Not applicable	Yes
rs4924487	15:40922915	Not applicable	Yes
rs33984059	15:56385868	Not applicable	Yes
rs112293876	15:66764641	rs11637556	Yes
rs11863709	16:57654576	Not applicable	Yes
rs142444269	17:30098749	rs2343844	Yes
rs11649743	17:36074979	Not applicable	Yes
rs4430796	17:36098040	Not applicable	Yes
rs11650494	17:47345186	Not applicable	Yes
rs2680708	17:56456120	Not applicable	Yes
rs684232	17:618965	Not applicable	Yes
rs1859962	17:69108753	Not applicable	Yes
rs28441558	17:7803118	Not applicable	Yes
rs28607662	18:53230859	Not applicable	Yes
rs12956892	18:56746315	Not applicable	Yes
rs10460109	18:73036165	Not applicable	Yes
rs7241993	18:76773973	Not applicable	Yes
rs11666569	19:17214073	Not applicable	Yes
rs118005503	19:32167803	rs17501397	Yes
rs8102476	19:38735613	Not applicable	Yes
rs11672691	19:41985587	Not applicable	Yes
rs61088131	19:42700947	Not applicable	Yes
rs2735839	19:51364623	Not applicable	Yes
rs9287719	2:10710730	Not applicable	Yes
rs11691517	2:111893096	Not applicable	Yes
rs12621278	2:173311553	Not applicable	Yes
rs34925593	2:174234547	Not applicable	Yes
rs59308963	2:202123479	rs6735656	Yes
rs9306895	2:20878153	Not applicable	Yes
rs2292884	2:238443226	Not applicable	Yes
rs3771570	2:242382864	Not applicable	Yes
rs1465618	2:43553949	Not applicable	Yes
rs721048	2:63131731	Not applicable	Yes
rs74702681	2:66652885	Not applicable	Yes
rs10187424	2:85794297	Not applicable	Yes
rs62106670	2:8597123	Not applicable	Yes
rs11480453	20:31347512	rs2424899	Yes
rs12480328	20:49527922	Not applicable	Yes
rs6091758	20:52455205	rs6126981	Yes
rs2427345	20:61015611	Not applicable	Yes
rs6062509	20:62362563	Not applicable	Yes
rs1041449	21:42901421	Not applicable	Yes
rs9625483	22:28888939	Not applicable	Yes
rs58133635	22:40471188	Not applicable	Yes
rs5759167	22:43500212	Not applicable	Yes
rs1283104	3:106962521	Not applicable	Yes
rs7611694	3:113275624	Not applicable	Yes
rs10934853	3:128038373	Not applicable	Yes
rs182314334	3:152004202	rs79223973	Yes
rs142436749	3:169093100	Not applicable	Yes
rs10936632	3:170130102	Not applicable	Yes
rs2660753	3:87110674	Not applicable	Yes
rs7679673	4:106061534	Not applicable	Yes
rs10009409	4:73855253	Not applicable	Yes
rs1894292	4:74349158	Not applicable	Yes
rs12500426	4:95514609	Not applicable	Yes
rs17021918	4:95562877	Not applicable	Yes
rs2242652	5:1280028	Not applicable	Yes
rs10793821	5:133836209	Not applicable	Yes
rs4976790	5:177968915	Not applicable	Yes
rs12653946	5:1895829	Not applicable	Yes
rs2121875	5:44365545	Not applicable	Yes
rs2273669	6:109285189	Not applicable	Yes
rs4713266	6:11219030	Not applicable	Yes
rs339331	6:117210052	Not applicable	Yes
rs1933488	6:153441079	Not applicable	Yes
rs9364554	6:160833664	Not applicable	Yes
rs7767188	6:30073776	Not applicable	Yes
rs12665339	6:30601232	Not applicable	Yes
rs3096702	6:32192331	Not applicable	Yes
rs3129859	6:32400939	Not applicable	Yes
rs9296068	6:32988695	Not applicable	Yes
rs9469899	6:34793124	Not applicable	Yes
rs1983891	6:41536427	Not applicable	Yes
rs4711748	6:43694598	Not applicable	Yes
rs9443189	6:76495882	Not applicable	Yes
rs12155172	7:20994491	Not applicable	Yes
rs10486567	7:27976563	Not applicable	Yes
rs17621345	7:40875192	Not applicable	Yes
rs56232506	7:47437244	Not applicable	Yes
rs6465657	7:97816327	Not applicable	Yes
rs12543663	8:127924659	Not applicable	Yes
rs10086908	8:128011937	Not applicable	Yes
rs16901979	8:128124916	Not applicable	Yes
rs620861	8:128335673	Not applicable	Yes
rs6983267	8:128413305	Not applicable	Yes
rs1447295	8:128485038	Not applicable	Yes
rs2928679	8:23438975	Not applicable	Yes
rs1512268	8:23526463	Not applicable	Yes
rs11135910	8:25892142	Not applicable	Yes
rs1182	9:132576060	Not applicable	Yes
rs1048169	9:19055965	Not applicable	Yes
rs17694493	9:22041998	Not applicable	Yes
rs616488	1:10566215	Not applicable	Yes
rs11552449	1:114448389	Not applicable	Yes
rs7529522	1:118230221	Not applicable	Yes
rs11249433	1:121280613	Not applicable	Yes
rs12405132	1:145644984	Not applicable	Yes
rs12048493	1:149927034	rs11205303	Yes
rs4971059	1:155148781	Not applicable	Yes
rs2992756	1:18807339	Not applicable	Yes
rs35383942	1:201437832	Not applicable	Yes
rs11117758	1:217220574	Not applicable	Yes
rs72755295	1:242034263	Not applicable	Yes
rs4233486	1:41380440	Not applicable	Yes
rs79724016	1:42137311	Not applicable	Yes
rs1707302	1:46600917	Not applicable	Yes
rs7904519	10:114773927	Not applicable	Yes
rs11199914	10:123093901	Not applicable	Yes
rs2981578	10:123340311	Not applicable	Yes
rs35054928	10:123340431	rs2981579	Yes
rs45631563	10:123349324	Not applicable	Yes
rs7072776	10:22032942	Not applicable	Yes
rs11814448	10:22315843	Not applicable	Yes
rs10995201	10:64299890	Not applicable	Yes
rs704010	10:80841148	Not applicable	Yes
rs67958007	10:9088113	rs55976031	Yes
rs11820646	11:129461171	Not applicable	Yes
rs3817198	11:1909006	Not applicable	Yes
rs10838267	11:44368892	Not applicable	Yes
rs3903072	11:65583066	Not applicable	Yes
rs75915166	11:69379161	Not applicable	Yes
rs6597981	11:803017	Not applicable	Yes
rs11065822	12:111600134	Not applicable	Yes
rs1061657	12:115108136	Not applicable	Yes
rs1292011	12:115836522	Not applicable	Yes
rs12422552	12:14413931	Not applicable	Yes
rs7297051	12:28174817	Not applicable	Yes
rs1027113	12:29140260	Not applicable	Yes
rs17356907	12:96027759	Not applicable	Yes
rs6562760	13:73957681	Not applicable	Yes
rs10623258	14:105212261	rs7149551	Yes
rs2236007	14:37132769	Not applicable	Yes
rs2588809	14:68660428	Not applicable	Yes
rs999737	14:69034682	Not applicable	Yes
rs941764	14:91841069	Not applicable	Yes
rs11627032	14:93104072	Not applicable	Yes
rs2290203	15:91512067	Not applicable	Yes
rs4784227	16:52599188	Not applicable	Yes
rs17817449	16:53813367	Not applicable	Yes
rs11075995	16:53855291	Not applicable	Yes
rs28539243	16:54682064	Not applicable	Yes
rs13329835	16:80650805	Not applicable	Yes
rs4496150	16:87085237	Not applicable	Yes
rs146699004	17:29230520	rs7223535	Yes
rs72826962	17:40836389	Not applicable	Yes
chr17:44252468	17:44252468	Not applicable	Yes
rs2787486	17:53209774	Not applicable	Yes
rs11652463	17:70405095	Not applicable	Yes
rs745570	17:77781725	Not applicable	Yes
rs12962334	18:20477934	Not applicable	Yes
rs527616	18:24337424	Not applicable	Yes
rs1436904	18:24570667	Not applicable	Yes
rs117618124	18:29977689	Not applicable	Yes
rs6507583	18:42399590	Not applicable	Yes
rs17743054	18:42900892	Not applicable	Yes
rs78269692	19:13158277	Not applicable	Yes
rs2594714	19:13954571	Not applicable	Yes
rs67397200	19:17401404	Not applicable	Yes
rs4808801	19:18571141	Not applicable	Yes
rs2965183	19:19545696	Not applicable	Yes
rs3760982	19:44286513	Not applicable	Yes
rs71338792	19:46183031	rs2238691	Yes
rs113577745	2:10135681	Not applicable	Yes
rs4849887	2:121245122	Not applicable	Yes
rs2016394	2:172972971	Not applicable	Yes
rs1550623	2:174212894	Not applicable	Yes
rs12710696	2:19320803	Not applicable	Yes
rs1830298	2:202181247	Not applicable	Yes
rs4442975	2:217920769	Not applicable	Yes
rs34005590	2:217963060	Not applicable	Yes
rs16857609	2:218296508	Not applicable	Yes
rs12479355	2:227226952	Not applicable	Yes
rs6725517	2:25129473	Not applicable	Yes
rs9712235	2:67881757	Not applicable	Yes
rs4602255	2:69392128	Not applicable	Yes
rs6122906	20:48945911	Not applicable	Yes
rs13039563	20:52296849	Not applicable	Yes
rs16991615	20:5948227	Not applicable	Yes
rs2823093	21:16520832	Not applicable	Yes
rs9808759	21:47780223	Not applicable	Yes
rs738321	22:38568833	Not applicable	Yes
rs6001930	22:40876234	Not applicable	Yes
rs73161324	22:42038786	Not applicable	Yes
rs28512361	22:46283297	Not applicable	Yes
rs34207738	3:141112859	rs6808936	Yes
rs34052812	3:156535958	rs2321395	Yes
rs1375631	3:16778867	Not applicable	Yes
rs58058861	3:172285237	Not applicable	Yes
rs4973768	3:27416013	Not applicable	Yes
rs12493607	3:30682939	Not applicable	Yes
rs6796502	3:46866866	Not applicable	Yes
rs6762644	3:4742276	Not applicable	Yes
rs2886671	3:59373745	Not applicable	Yes
rs1053338	3:63967900	Not applicable	Yes
rs6805189	3:71532113	Not applicable	Yes
rs13066793	3:87037543	Not applicable	Yes
rs9833888	3:99723580	Not applicable	Yes
rs9790517	4:106084778	Not applicable	Yes
rs77528541	4:126843504	Not applicable	Yes
rs6828523	4:175846426	Not applicable	Yes
rs6815814	4:38816338	Not applicable	Yes
rs10022462	4:89243818	Not applicable	Yes
rs10069690	5:1279790	Not applicable	Yes
rs3215401	5:1296255	rs2853669	Yes
rs6596100	5:132407058	Not applicable	Yes
rs1432679	5:158244083	Not applicable	Yes
rs4562056	5:169591487	Not applicable	Yes
rs116095464	5:345109	rs62329994	Yes
rs10941679	5:44706498	Not applicable	Yes
rs72749841	5:49641645	Not applicable	Yes
rs62355902	5:56053723	Not applicable	Yes
rs10472076	5:58184061	Not applicable	Yes
rs1353747	5:58337481	Not applicable	Yes
rs7707921	5:81538046	Not applicable	Yes
rs10474352	5:90732225	Not applicable	Yes
rs6569648	6:130349119	Not applicable	Yes
rs204247	6:13722523	Not applicable	Yes
rs3757322	6:151942194	Not applicable	Yes
rs9397437	6:151952332	Not applicable	Yes
rs2747652	6:152437016	Not applicable	Yes
rs3819405	6:16399557	Not applicable	Yes
rs2223621	6:20621238	Not applicable	Yes
rs7760611	6:21903533	Not applicable	Yes
rs71557345	6:26680698	rs66488313	Yes
rs12207986	6:81094287	Not applicable	Yes
rs17529111	6:82128386	Not applicable	Yes
rs71559437	7:101552440	rs6961094	Yes
rs4593472	7:130667121	Not applicable	Yes
rs11977670	7:139942304	Not applicable	Yes
rs720475	7:144074929	Not applicable	Yes
rs7971	7:21940960	Not applicable	Yes
rs6964587	7:91630620	Not applicable	Yes
rs17268829	7:94113799	Not applicable	Yes
rs79518236	7:98026554	rs1541409	Yes
rs514192	8:102478959	Not applicable	Yes
rs12546444	8:106358620	Not applicable	Yes
rs13277568	8:116679547	Not applicable	Yes
rs13267382	8:117209548	Not applicable	Yes
rs58847541	8:124610166	Not applicable	Yes
rs17350191	8:124757661	Not applicable	Yes
rs13281615	8:128355618	Not applicable	Yes
rs11780156	8:129194641	Not applicable	Yes
rs13256025	8:25831778	Not applicable	Yes
rs9693444	8:29509616	Not applicable	Yes
rs13365225	8:36858483	Not applicable	Yes
rs6472903	8:76230301	Not applicable	Yes
rs2943559	8:76417937	Not applicable	Yes
rs10759243	9:110306115	Not applicable	Yes
rs10816625	9:110837073	Not applicable	Yes
rs13294895	9:110837176	Not applicable	Yes
rs676256	9:110895353	Not applicable	Yes
rs1895062	9:119313486	Not applicable	Yes
rs10760444	9:129396434	Not applicable	Yes
rs1011970	9:22062134	Not applicable	Yes
rs10152518	15:68177162	Not applicable	Yes
rs1078643	17:10707241	Not applicable	Yes
rs10849438	12:6412036	Not applicable	Yes
rs10951878	7:46926695	Not applicable	Yes
rs11169572	12:51216890	Not applicable	Yes
rs11692435	2:98275354	Not applicable	Yes
rs11893063	2:199601925	Not applicable	Yes
rs12143541	1:55247852	Not applicable	Yes
rs12255141	10:114294892	Not applicable	Yes
rs12427600	13:37460648	Not applicable	Yes
rs12635946	3:112916918	Not applicable	Yes
rs12979278	19:49218602	Not applicable	Yes
rs13020391	2:219184436	Not applicable	Yes
rs1321310	6:36623124	Not applicable	Yes
rs1330889	13:78609615	Not applicable	Yes
rs1412834	9:22110131	Not applicable	Yes
rs1445011	5:40280202	Not applicable	Yes
rs16878812	6:35569562	Not applicable	Yes
rs16892766	8:117630683	Not applicable	Yes
rs17035289	4:106048291	Not applicable	Yes
rs1741640	20:60932414	Not applicable	Yes
rs1810502	20:49057488	Not applicable	No
rs2070699	6:12292772	Not applicable	Yes
rs2179593	20:42660286	Not applicable	Yes
rs2193352	10:101346609	Not applicable	Yes
rs2735940	5:1296486	Not applicable	Yes
rs285245	19:16420817	Not applicable	Yes
rs3087967	11:111156836	Not applicable	Yes
rs3131043	6:30758466	Not applicable	Yes
rs35107139	14:54419106	Not applicable	Yes
rs35470271	3:40915239	Not applicable	Yes
rs3787089	20:62316630	Not applicable	Yes
rs3801081	7:47511161	Not applicable	Yes
rs4450168	11:10286755	Not applicable	Yes
rs4546885	1:183025555	Not applicable	Yes
rs45597035	13:73649152	Not applicable	Yes
rs4776316	15:67007813	Not applicable	Yes
rs597808	12:111973358	Not applicable	Yes
rs6055286	20:7718045	Not applicable	Yes
rs6066825	20:47340117	Not applicable	Yes
rs61336918	16:80007266	Not applicable	Yes
rs61776719	1:38461319	Not applicable	Yes
rs62404966	6:55712124	Not applicable	Yes
rs639933	5:134467751	Not applicable	Yes
rs6658977	1:222049820	Not applicable	Yes
rs6928864	6:105966894	rs6904092	Yes
rs6933790	6:41672769	Not applicable	Yes
rs6983267	8:128413305	Not applicable	Yes
rs704017	10:80819132	Not applicable	Yes
rs7226855	18:46454048	Not applicable	Yes
rs72647484	1:22587728	Not applicable	Yes
rs73039434	19:33524919	Not applicable	Yes
rs7315438	12:115891403	Not applicable	Yes
rs73376930	15:33012502	Not applicable	Yes
rs73975588	17:816741	Not applicable	Yes
rs7398375	12:57540848	Not applicable	Yes
rs7495132	15:91172901	Not applicable	Yes
rs75686861	4:145621328	Not applicable	Yes
rs7894531	10:8734761	Not applicable	Yes
rs7993934	13:111074915	Not applicable	Yes
rs9271770	6:32594248	Not applicable	Yes
rs961253	20:6404281	Not applicable	Yes
rs9797885	19:41873001	Not applicable	Yes
rs9831861	3:53088285	Not applicable	Yes
rs12027999	1:154206358	Not applicable	Yes
rs2046850	1:210304319	Not applicable	Yes
rs3001723	1:44037685	Not applicable	Yes
rs58097944	1:44054994	Not applicable	Yes
rs6669839	1:50625979	Not applicable	Yes
rs61774463	1:73065502	Not applicable	Yes
rs7555507	1:73766037	Not applicable	Yes
rs115811684	1:74083684	Not applicable	Yes
rs2344508	1:74999713	Not applicable	Yes
rs301805	1:8481016	Not applicable	Yes
rs2050586	1:87905828	Not applicable	Yes
rs12042107	1:91196176	Not applicable	Yes
rs7901883	10:103186838	Not applicable	Yes
rs11594623	10:103960351	Not applicable	Yes
rs12773990	10:103968547	Not applicable	Yes
rs4522108	10:104422046	Not applicable	Yes
rs12356821	10:104563808	Not applicable	Yes
rs1163248	10:104896563	Not applicable	Yes
rs9423279	10:125680419	Not applicable	Yes
rs10159545	10:21766969	Not applicable	Yes
rs10905461	10:8803551	Not applicable	Yes
rs117695734	11:111992273	Not applicable	Yes
rs17417989	11:112713857	Not applicable	Yes
rs7938812	11:112911004	Not applicable	Yes
rs6265	11:27679916	Not applicable	Yes
rs10835211	11:27701365	Not applicable	Yes
rs4275621	11:28652996	Not applicable	Yes
rs4523689	11:7950797	Not applicable	Yes
rs7929518	11:85980958	Not applicable	Yes
rs1971318	12:121389500	Not applicable	Yes
rs11057005	12:16748721	Not applicable	Yes
rs4759228	12:56508409	Not applicable	Yes
rs7969559	12:69655167	Not applicable	Yes
rs7322872	13:100548329	Not applicable	Yes
rs3904512	13:38357471	Not applicable	Yes
rs76214862	14:29500130	Not applicable	Yes
rs715693	15:47488977	Not applicable	Yes
rs7497188	15:47619922	Not applicable	Yes
rs1369633	15:47886974	Not applicable	Yes
rs1435741	15:47935843	Not applicable	Yes
rs12441907	15:83922387	Not applicable	Yes
rs12923427	16:17575065	Not applicable	Yes
rs4785836	16:65604652	Not applicable	Yes
rs7197072	16:717085	Not applicable	Yes
rs1050847	16:87443734	Not applicable	Yes
rs11658881	17:2072949	Not applicable	Yes
rs7224742	17:30657058	Not applicable	Yes
rs11078713	17:7795972	Not applicable	Yes
rs11873164	18:42659922	Not applicable	Yes
rs62098013	18:50863861	Not applicable	Yes
rs11872397	18:72535282	Not applicable	Yes
rs76608582	19:4474725	Not applicable	Yes
rs266047	2:104088751	Not applicable	Yes
rs35702515	2:137542847	Not applicable	Yes
rs1427499	2:145400317	Not applicable	Yes
rs75153133	2:145690649	Not applicable	Yes
rs274845	2:145917036	Not applicable	Yes
rs13030994	2:146143090	Not applicable	Yes
rs1445649	2:155682556	Not applicable	Yes
rs11678980	2:162101261	Not applicable	Yes
rs12474587	2:162802993	Not applicable	Yes
rs6433897	2:182034448	Not applicable	Yes
rs2107300	2:200937901	Not applicable	Yes
rs4674993	2:226332033	Not applicable	Yes
rs1004787	2:45159091	Not applicable	Yes
rs10490159	2:51341259	Not applicable	Yes
rs1518393	2:58171220	Not applicable	Yes
rs1029984	2:60526747	Not applicable	Yes
rs6728726	2:623976	Not applicable	Yes
rs6050446	20:25195509	Not applicable	Yes
rs1555445	20:31175258	Not applicable	Yes
rs56820925	20:54387374	Not applicable	Yes
rs117143374	21:40555561	Not applicable	Yes
rs134529	22:28781758	Not applicable	Yes
rs1154693	3:117804154	Not applicable	Yes
rs11716779	3:47606215	Not applicable	Yes
rs12632110	3:50224225	Not applicable	Yes
rs2276825	3:52886605	Not applicable	Yes
rs11721059	3:5725560	Not applicable	Yes
rs11712680	3:75009019	Not applicable	Yes
rs6788098	3:85624131	Not applicable	Yes
rs57533494	3:85902468	Not applicable	Yes
rs10084664	3:85964737	Not applicable	Yes
rs13136052	4:139711726	Not applicable	Yes
rs1355334	4:140887493	Not applicable	Yes
rs10001365	4:147797214	Not applicable	Yes
rs292071	4:28456089	Not applicable	Yes
rs993700	4:67825894	Not applicable	Yes
rs12186738	5:103816655	Not applicable	Yes
rs17534089	5:106829219	Not applicable	Yes
rs1385108	5:154839646	Not applicable	Yes
rs11135030	5:157743295	Not applicable	Yes
rs4044321	5:166989513	Not applicable	Yes
rs6893752	5:60374912	Not applicable	Yes
rs4571506	5:87756918	Not applicable	Yes
rs27003	5:94202167	Not applicable	Yes
rs846799	6:101270345	Not applicable	Yes
rs3800227	6:108994161	Not applicable	Yes
rs240963	6:111644332	Not applicable	Yes
rs222449	6:52916062	Not applicable	Yes
rs10498846	6:67405337	Not applicable	Yes
rs10945141	6:69470709	Not applicable	Yes
rs12662631	6:93842446	Not applicable	Yes
rs9401770	6:98748008	Not applicable	Yes
rs10233018	7:117523709	Not applicable	Yes
rs10279261	7:133589846	Not applicable	Yes
rs4236259	7:1708080	Not applicable	Yes
rs6948707	7:1870794	Not applicable	Yes
rs4549681	7:3406478	Not applicable	Yes
rs12112638	7:69735251	Not applicable	Yes
rs11768481	7:96629103	Not applicable	Yes
rs12333760	7:99185406	Not applicable	Yes
rs1565735	8:27426077	Not applicable	Yes
rs13261666	8:59814666	Not applicable	Yes
rs12545053	8:65073605	Not applicable	Yes
rs2631024	8:91995577	Not applicable	Yes
rs1899896	8:93201036	Not applicable	Yes
rs17234745	9:11081182	Not applicable	Yes
rs4543592	9:3014254	Not applicable	Yes
rs7024924	9:8282399	Not applicable	Yes
rs2378662	9:86707289	Not applicable	Yes
